# Supplementary material for: Increased [18F]DPA-714 Uptake in the Skeletal Muscle of SOD1G93A Mice: A New Potential of Translocator Protein 18 kDa Imaging in Amyotrophic Lateral Sclerosis
Source: Biomolecules. 2025 May 31;15(6):799. doi: 10.3390/biom15060799 (PMC12190601; doi:10.3390/biom15060799)
Supplement: Supplementary file 1 [file biomolecules-15-00799-s001.zip]

Archive with 2 entries (2 files):
- biomolecules-3640933-supplementary.pdf
- Supplementary Movie.mp4
